# Supplementary material for: E-DES-PROT: A novel computational model to describe the effects of amino acids and protein on postprandial glucose and insulin dynamics in humans
Source: iScience. 2023 Feb 18;26(3):106218. doi: 10.1016/j.isci.2023.106218 (PMC9989689; doi:10.1016/j.isci.2023.106218)
Supplement: Data S1. MATLAB implementation of the E-DES-PROT model used in the manuscript, related to STAR Methods [file mmc2.zip]

Archive with 11 entries (10 files):
- Data S1/
- Data S1/diffeq_diabetes.m
- Data S1/errorFunction.m
- Data S1/Example_data.csv
- Data S1/Example_figure.png
- Data S1/integratorfunG.m
- Data S1/LEU_PARAMS03.mat
- Data S1/load_pHealthy_c.m
- Data S1/load_x0_input.m
- Data S1/README.txt
- Data S1/run_model.m
