# Supplementary material for: E-DES-PROT: A novel computational model to describe the effects of amino acids and protein on postprandial glucose and insulin dynamics in humans
Source: iScience. 2023 Feb 18;26(3):106218. doi: 10.1016/j.isci.2023.106218 (PMC9989689; doi:10.1016/j.isci.2023.106218)
Supplement: Data S1. MATLAB implementation of the E-DES-PROT model used in the manuscript, related to STAR Methods [file mmc2.zip › Data S1/Example_data.csv]

0	82.24276644
10	82.07887308
20	81.16295875
30	80.24704443
40	80.08382553
50	80.48580265
60	80.32258375
70	80.72388642
80	81.50018788
90	81.3383179
100	81.92644551
110	82.32774818
120	82.35337759
150	83.74613391
0	0.125692846
10	2.024671241
20	1.282780861
30	1.452367302
40	1.779647239
50	1.5422751
60	1.414360577
70	1.177662897
80	1.32480517
90	1.347363876
100	0.29100788
110	0.52716161
120	0.387642086
150	1.141211002
0	4.827586207
10	6.034482759
20	7.844827586
30	7.643678161
40	6.83908046
50	6.83908046
60	6.436781609
70	6.83908046
80	6.436781609
90	6.235632184
100	4.827586207
110	4.022988506
120	4.224137931
150	3.82183908
0	0.013912352
10	0.904998509
20	1.676786247
30	1.716552387
40	0.907317235
50	1.391467091
60	1.1482328
70	1.06870052
80	0.502699659
90	0.703849084
100	0.820828779
110	0.011593627
120	0.133210772
150	0.535509623
0	140.2173913
10	296.74
30	776.09
50	1105.43
150	358.7
0	0
10	0
30	0
50	0
150	0
